# Supplementary material for: Discovering the abnormalities and functional importance of ferroptosis-related molecules in cervical cancer
Source: Int J Med Sci. 2026 Jan 1;23(2):443–60. doi: 10.7150/ijms.107133 (PMC12825119; doi:10.7150/ijms.107133)
Supplement: Supplementary file 1 — Supplementary figures and tables. [file ijmsv23p0443s1.zip]

Archive with 4 entries (3 files):
- Supplementary materials/
- Supplementary materials/Supplementary Figures and Table S3.pdf
- Supplementary materials/Supplementary Table S1.xlsx
- Supplementary materials/Supplementary Table S2.xls
