# Supplementary material for: Discovering the abnormalities and functional importance of ferroptosis-related molecules in cervical cancer
Source: Int J Med Sci. 2026 Jan 1;23(2):443–60. doi: 10.7150/ijms.107133 (PMC12825119; doi:10.7150/ijms.107133)
Supplement: Supplementary file 1 — Supplementary figures and tables. [file ijmsv23p0443s1.zip › Supplementary materials/Supplementary Table S1.xlsx]

## Sheet: Sheet1
Primers used in RT-PCR analysis and the small interfering RNA sequences.
Primer name		Sequence ( 5' → 3' )		Species
Homo-Si-NC	Forward	UUCUCCGAACGUGUCACGUTT		Human
Homo-Si-NC	Reverse	ACGUGACACGUUCGGAGAATT
Homo-Si-GCH1-888	Forward	GAGUUCCUGACUCUCAUUATT		Human
Homo-Si-GCH1-888	Reverse	UAAUGAGAGUCAGGAACUCTT
Homo-Si-GCH1-684	Forward	CUAUAGUAGAAGACUACAATT		Human
Homo-Si-GCH1-684	Reverse	UUGUAGUCUUCUACUAUAGTT
Homo-Si-GCH1-555	Forward	GUGAAGGACAUAGACAUGUTT		Human
Homo-Si-GCH1-555	Reverse	ACAUGUCUAUGUCCUUCACTT
Homo-Si-GCH1-357	Forward	AGCUGAACCUCCCUAACCUTT		Human
Homo-Si-GCH1-357	Reverse	AGGUUAGGGAGGUUCAGCUTT
Homo-β-actin	Forward	CATGTACGTTGCTATCCAGGC		Human
Homo-β-actin	Reverse	CTCCTTAATGTCACGCACGAT
Homo-GCH1	Forward	TGTGTGAGCATCACTTGGTTCC		Human
Homo-GCH1	Reverse	CAAGTTTGCTGAGGCCAAGGA
Homo-IL6	Forward	CAATGAGGAGACTTGCCTGGT		Human
Homo-IL6	Reverse	GCAGGAACTGGATCAGGACT
homo-TNF-α	Forward	GAGGCCAAGCCCTGGTATG		Human
homo-TNF-α	Reverse	CGGGCCGATTGATCTCAGC
Homo-IL10	Forward	CCAGACATCAAGGCGCATGT		Human
Homo-IL10	Reverse	GATGCCTTTCTCTTGGAGCTTATT
Homo- TGFB1	Forward	GCAACAATTCCTGGCGATACC		Human
Homo- TGFB1	Reverse	ATTTCCCCTCCACGGCTCAA
