# Supplementary material for: Discovering the abnormalities and functional importance of ferroptosis-related molecules in cervical cancer
Source: Int J Med Sci. 2026 Jan 1;23(2):443–60. doi: 10.7150/ijms.107133 (PMC12825119; doi:10.7150/ijms.107133)
Supplement: Supplementary file 1 — Supplementary figures and tables. [file ijmsv23p0443s1.zip › Supplementary materials/Supplementary Table S2.xls]

## Sheet: Sheet1
Mixture	B cells naive	B cells memory	Plasma cells	T cells CD8	T cells CD4 naive	T cells CD4 memory resting	T cells CD4 memory activated	T cells follicular helper	T cells regulatory (Tregs)	T cells gamma delta	NK cells resting	NK cells activated	Monocytes	Macrophages M0	Macrophages M1	Macrophages M2	Dendritic cells resting	Dendritic cells activated	Mast cells resting	Mast cells activated	Eosinophils	Neutrophils
TCGA-FU-A3EO-11A-13R-A213-07	0.218134	0	0.0343151	0.0797218	0	0.154144	0	0.01478	0.031879	0	0	0.12182	0.0172318	0.0165064	0.00271845	0.0759441	0.00132696	0.00226198	0.229217	0	0	0
TCGA-HM-A3JJ-11A-12R-A21T-07	0.0685975	0	0.00782239	0.103671	0	0.181296	0	0.0026095	0	0.00189319	0	0.0516684	0.010262	0	0.0121434	0.247472	0.0244882	0	0.288077	0	0	0
TCGA-MY-A5BF-11A-11R-A26T-07	0.184382	0	0.0252908	0.0499789	0	0.380488	0.0215681	0.0216431	0.0447724	0	0.0211647	0	0.0378315	0.0134742	0.0193473	0.00344173	0.00215371	0.0497503	0	0.0932903	0.00910243	0.022321
TCGA-VS-A9UJ-01A-11R-A42T-07	0.0469397	0	0.0475895	0.0162917	0	0.114934	0	0.00162397	0	0	0.00549237	0.0208228	0	0.503173	0.00538131	0.00896257	0	0.0840204	0	0.144769	0	0
TCGA-XS-A8TJ-01A-11R-A36F-07	0.0325084	0	0.00955259	0.0996037	0	0.101885	0	0.112119	0.0217142	0	0	0.0649433	0.0231178	0.0337588	0.126061	0.0586022	0.0939202	0.080954	0.140415	0	0	0.000844636
TCGA-EK-A2IR-01A-11R-A180-07	0.185419	0	0.0508896	0.00914574	0	0.137584	0	0.0616549	0.0439551	0	0.0224957	0	0.0666929	0.0268486	0.0151435	0.1748	0.0206322	0.140507	0.00541436	0.0388168	0	0
TCGA-VS-A9U5-01A-11R-A42T-07	0.0305402	0	0.00916751	0.311838	0	0.0152141	0.0884367	0.0466381	0.160465	0	0	0.00224981	0	0.0844282	0.11309	0.0720225	0.0035856	0.0326047	0.0297156	0	0	4.71e-06
TCGA-ZJ-AAXN-01A-11R-A42T-07	0	0	0.00227951	0.109367	0	0	0.134609	0.115597	0.028447	0	0.056179	0.179576	0	0.136987	0.100191	0.0376947	0	0.0389581	0	0.060115	0	0
TCGA-DS-A0VL-01A-21R-A10U-07	0.111952	0	0.0323363	0.208611	0	0.026713	0.0250464	0.111063	0.0216866	0	0	0.112127	0.0209929	0.0522257	0.120906	0.00513771	0.0471546	0.0153531	0.0833756	0	0.00531906	0
TCGA-C5-A1ML-01A-11R-A14Y-07	0.00719952	0	0.0254959	0.0824746	0	0.0260852	0.000914365	0.0684506	0.125743	0	0	0.0508026	0	0.267031	0.0695865	0.132089	0.105442	0.0156783	0.0220878	0	0	0.000919654
TCGA-VS-A8QM-01A-11R-A37O-07	0.0719895	0	0	0.216055	0	0.184162	0.0179789	0.0833927	0.132	0	0	0.0263016	0	0.0522557	0.0644244	0.0489695	0.0386111	0	0.0581075	0	0	0.005753
TCGA-Q1-A73P-01A-11R-A32P-07	0.0540078	0	0.00908364	0.196446	0	0.121662	0.0402574	0.0820389	0.0999695	0	0.0341181	0	0.00330807	0.047088	0.172931	0.0787076	0.0297151	0	0.0306669	0	0	0
TCGA-UC-A7PF-01A-11R-A352-07	0.0262136	0	0.0105162	0.266786	0	0.0442087	0.0395388	0.0596907	0.0439539	0	0	0.0696864	0.0219823	0.0600393	0.126076	0.0540462	0.0785706	0.00988351	0.0888076	0	0	0
TCGA-FU-A23L-01A-11R-A16R-07	0.00347133	0	0.0100634	0.373489	0	0	0.193616	0.0732778	0.0727978	0	0.0137077	0	0.0139607	0.0126825	0.0885216	0.032578	0.0343867	0.0550632	0.0223844	0	0	0
TCGA-C5-A1MI-01A-11R-A14Y-07	0.165108	0	0.0560334	0.225028	0	0.0721014	0.0207698	0.0672335	0.0740087	0	0	0.0417563	0.0202897	0.075231	0.0657662	0.0546564	0.007533	0	0.0544854	0	0	0
TCGA-4J-AA1J-01A-21R-A38B-07	0.0704518	0	0.0150186	0.0345984	0	0.0468694	0	0.00383272	0.0896963	0	0	0	0	0.327008	0.0372824	0.0803002	0	0.0929974	0	0.124826	0	0.0771193
TCGA-C5-A1BJ-01A-11R-A13Y-07	0.0351919	0.000902635	0	0.1263	0	0.15144	0.0408341	0.0624781	0.133608	0	0.0222231	0	0.0106869	0.052391	0.132978	0	0.0631177	0.0545565	0.0759002	0	0	0.0373928
TCGA-EA-A411-01A-11R-A24H-07	0.100852	0	0.0134394	0.0520795	0	0.144325	0	0.11767	0.0616251	0	0.00734758	0	0	0.334116	0.0478709	0.0476132	0	0.045715	0.019465	0	0	0.00788093
TCGA-EA-A3HT-01A-61R-A21T-07	0.0841341	0	0.0242876	0.064888	0	0.227292	0.0103782	0.0760737	0.0168323	0	0	0	0.0087916	0.109022	0.08366	0.0153189	0.134967	0.0340709	0	0.0983405	0.00411894	0.00782421
TCGA-GH-A9DA-01A-21R-A37O-07	0.0166986	0	0	0.158611	0	0.144598	0.134866	0.0231956	0.0601745	0	0.0570877	0	0.0241438	0.151356	0.0404661	0.03233	0.0468204	0.0616042	0.0024747	0.0324562	0	0.0131177
TCGA-C5-A7CM-01A-11R-A33Z-07	0.239504	0	0.297696	0.00640316	0	0.116292	0	0.0288473	0.072332	0	0.012775	0.0324709	0	0.11385	0	0.0201498	0	0.0313219	0.0061027	0	0	0.0222552
TCGA-FU-A3NI-01A-11R-A21T-07	0.103089	0	0.0234428	0.115305	0	0.183178	0.0211791	0.030344	0.00850593	0.0138486	0	0.0504757	0.0100657	0.0282236	0.145111	0.117281	0.0610899	0.00221777	0.0866421	0	0	0
TCGA-C5-A905-01A-11R-A37O-07	0.211314	0	0.0610518	0.180039	0	0	0.107159	0.0535622	0.0661946	0	0.0786703	0	0.0688333	0.0366063	0.0308368	0.038083	0.041409	0	0	0	0.0252813	0.000960082
TCGA-C5-A2LY-01A-31R-A18M-07	0.00842114	0	0.00337546	0.257246	0	0	0.0682867	0.060541	0.13391	0	0	0.0768754	0	0.0676895	0.0932794	0.0828664	0.0786678	0.0118699	0.0569716	0	0	0
TCGA-JX-A3Q8-01A-11R-A21T-07	0.0122198	0	0.00858797	0.233455	0	0	0.0993749	0.112978	0.0345369	0.0627769	0.0119405	0.0737929	0	0.0097675	0.0616385	0.0906036	0.078398	0.0603584	0.0495712	0	0	0
TCGA-DS-A7WI-01A-12R-A352-07	0	0.00331618	0.00322717	0.0741699	0	0	0	0.0708431	0.172337	0.0248402	0	0.209764	0.0284255	0.0636506	0.0421763	0.109635	0.0846942	0.0560246	0.00367896	0.00274406	0.0301027	0.0203706
TCGA-JX-A5QV-01A-22R-A28H-07	0.022318	0	0.00281395	0.171105	0	0	0.0515419	0.105691	0	0	0	0.105111	0	0.100646	0.0961156	0.123178	0.0673974	0	0.154082	0	0	0
TCGA-ZJ-AAXJ-01A-11R-A42T-07	0.04527	0	0.0592743	0.149346	0	0	0.0867914	0.0407659	0.113335	0.0231218	0.0631332	0	0	0.0511901	0.14468	0.0157738	0	0.181151	0.0261672	0	0	0
TCGA-C5-A8YR-01A-12R-A37O-07	0.0149577	0	0.00306243	0.22379	0	0	0.212613	0.0710463	0.058274	0	0.0528022	0.0651801	0.0174581	0.0660612	0.0250487	0.136243	0.0208124	0.00723471	0	0	0.00343802	0.0219783
TCGA-DS-A1O9-01A-11R-A14Y-07	0.0202588	0	0.00232129	0.147002	0	0.00291809	0.0897489	0.0894591	0.0143168	0	0	0.0851534	0.0376231	0	0.306209	0.0835638	0.0757352	0	0.0398405	0	0.00584985	0
TCGA-C5-A7UH-01A-11R-A352-07	0.00811874	0	0.0230574	0.137444	0	0.0546935	0.166119	0.0199558	0.0485374	0	0.059127	0	0	0.184509	0.0588115	0.160462	0.0100753	0	0	0.0575565	0	0.0115333
TCGA-EX-A1H5-01A-31R-A13Y-07	0.100761	0	0.0168863	0.134228	0	0.0809394	0	0.0631342	0.16056	0	0	0.0887068	0.0286952	0.0257493	0.119805	0	0.0243017	0.0515147	0.101877	0	0.00284178	0
TCGA-C5-A1BK-01B-11R-A13Y-07	0.0996966	0	0.0557792	0.219715	0	0	0.086251	0.11346	0.0943155	0	0	0.0105312	0	0.0593312	0.135668	0.025197	0.0179766	0.027748	0.0466353	0	0	0.00769586
TCGA-DR-A0ZL-01A-11R-A10U-07	0.202714	0	0.00563411	0.120189	0	0.123968	0.0338273	0.07261	0.0801824	0	0.0323882	0	0.0218354	0.0637051	0.0480838	0	0	0.0545489	0	0.109988	0.00954724	0.0207782
TCGA-JW-A5VI-01A-11R-A28H-07	0.0430134	0	0.0456975	0.231989	0	0.0196709	0.039988	0.0585483	0.101393	0.016264	0	0.0315549	0	0.0883821	0.0886551	0.0735489	0.0662187	0.00881468	0.0833779	0	0	0.00288404
TCGA-ZJ-AAXI-01A-11R-A42T-07	0	0.000600482	0.00987564	0.124223	0	0.0729373	0	0.0538789	0.163425	0	0	0.144906	0.0139064	0.0267436	0.0689326	0.0422596	0.172906	0.0196492	0.0857572	0	0	0
TCGA-C5-A3HF-01A-11R-A213-07	0.0651716	0	0.124785	0.126753	0	0.132277	0	0.070648	0.140223	0	0	0.045092	0.00465437	0.0631899	0.0950343	0.0459985	0.0297979	0.0119918	0.044383	0	0	0
TCGA-EX-A449-01A-11R-A32Y-07	0.222683	0	0.151291	0.117386	0	0.0839812	0	0.0103245	0.159131	0	0	0.0905136	0.0068301	0.0728471	0.0187246	0.00735987	0.0193578	0.0333673	0.00389886	0	0.00230353	0
TCGA-FU-A3WB-01A-11R-A22U-07	0.0823874	0	0.0372523	0.283532	0	0.0539362	0.0309506	0.0782931	0.0891836	0	0	0.0682287	0.00574909	0.0231358	0.0424103	0.0453455	0.029629	0.0601178	0.0698486	0	0	0
TCGA-MU-A5YI-01A-11R-A32P-07	0.0226731	0	0.0119365	0.0722641	0	0.122006	0	0.0877345	0.0895908	0.0168579	0	0.0942458	0.00467949	0.0292737	0.141021	0.0971684	0.0815178	0.0444657	0.0845656	0	0	0
TCGA-JW-AAVH-01A-11R-A38B-07	0.0240544	0	0.0211741	0.270954	0	0	0.201197	0.0598557	0.123964	0.000290923	0.0870765	0	0	0.00475304	0.0060077	0.0291674	0.00886526	0.119315	0.0433238	0	0	0
TCGA-C5-A1MH-01A-11R-A14Y-07	0.0271217	0	0.00733938	0.157889	0	0	0.0736475	0.106724	0.0705729	0.00770533	0	0.0224865	0	0.150112	0.198435	0.1579	0.0157861	0.00427972	0	0	0	0
TCGA-C5-A902-01A-11R-A37O-07	0	0.020572	0	0.33628	0	0	0	0.0795925	0.227096	0	0	0.166295	0	0.032989	0.0230667	0.0187711	0.0121527	0	0.078918	0	0	0.00426773
TCGA-C5-A1BQ-01C-11R-A213-07	0.0441237	0	0.0159907	0.478105	0	0	0.106955	0.0759186	0.0589994	0	0	0.0343263	0.0144193	0.00136319	0.0673581	0.0892109	0.0115444	0.00168489	0	0	0	0
TCGA-C5-A3HD-01B-11R-A213-07	0	0.00198745	0.0148492	0.0219227	0	0.25081	0.0661214	0.0369456	0.0307553	0	0.00347993	0.0786469	0	0.213859	0.133039	0.0134463	0.00574026	0.0605406	0.0427173	0	0.0186992	0.00644029
TCGA-ZJ-AAXB-01A-11R-A42T-07	0.0508486	0	0.0264479	0.0349476	0	0.177594	0.0469475	0.0963374	0	0	0.0333192	0	0	0.170241	0.000825129	0.0671912	0	0.240824	0	0.0532386	0	0.00123771
TCGA-VS-A8EL-01A-11R-A37O-07	0.018825	0	0.0232575	0.21363	0	0	0.084036	0.0752552	0.0189241	0.0913596	0	0.0835153	0	0.0714588	0.064316	0.142018	0.0422112	0	0.0657016	0	0	0.00549165
TCGA-ZJ-AAXF-01A-31R-A42T-07	0.0888287	0	0	0.0928983	0	0.17238	0	0.0945339	0.104611	0	0	0.0730751	0.00754164	0.151225	0.113821	0	0.0464005	0	0.0546853	0	0	0
TCGA-JW-A852-01A-11R-A352-07	0	0.0992686	0	0.0979093	0	0	0	0.108132	0.119972	0	0	0.119067	0.0097028	0.0880488	0.0462584	0.0375112	0.11146	0.0644034	0.0931033	0	0	0.00516388
TCGA-VS-A8QH-01A-11R-A37O-07	0.000733087	0	0	0.0448127	0	0.0913626	0	0.0293906	0.270885	0	0.00267056	0.115643	0	0.153441	0.0643038	0.0551055	0.152173	0	0.0161358	0	0	0.00334379
TCGA-DG-A2KH-01A-21R-A22U-07	0.431285	0	0.0920449	0	0	0.213723	0	0.007633	0.00241634	0	0.0577386	0	0.00262936	0	0	0.00666575	0	0.0599905	0	0.106256	0	0.0196174
TCGA-VS-A9V5-01A-11R-A42T-07	0.372996	0	0.237888	0.00369969	0	0.158479	0.0165364	0	0.00353377	0	0.00822788	0	0.00758358	0.0520382	0.016852	0	0	0.0275727	0.073866	0	0	0.0207271
TCGA-EX-A69M-01A-11R-A32P-07	0.0169875	0	0.0494284	0.30988	0	0	0.108008	0.123633	0.0310714	0.0157877	0	0.00966557	0.00822072	0.0322483	0.116317	0.0619574	0.0369094	0.0429946	0.0253616	0	0	0.0115293
TCGA-EA-A97N-01A-11R-A38B-07	0.0152273	0.00529652	0.00379663	0.0666586	0	0.206688	0.0067383	0.0484627	0.0172349	0	0	0.00981383	0.00400718	0.313954	0.128201	0.110156	0.0167524	0.00994325	0.0355116	0	0	0.00155825
TCGA-VS-A9U6-01A-11R-A42T-07	0	0	0.0104297	0.189737	0	0.00905618	0.0342553	0.109341	0.146721	0	0	0.0687341	0.0262713	0.0279182	0.0552453	0.062493	0.167319	0.0446885	0.0464526	0	0	0.00133875
TCGA-EK-A2IP-01A-11R-A180-07	0.00198173	0	0.00462516	0.203508	0	0.0108227	0.0145747	0.135644	0.0714725	0	0	0	0	0.375132	0.0211102	0.0223648	0	0.0290618	0	0.0773962	0.0243626	0.00794366
TCGA-C5-A1ME-01A-11R-A13Y-07	0.0200055	0	0	0.356363	0	0.0610059	0	0.0694927	0.146748	0	0	0.094266	0.0287838	0.0355687	0.00690837	0.0668269	0.0440698	0.0220357	0.0398993	0	0	0.0080267
TCGA-EA-A3QE-01A-21R-A21T-07	0.0437897	0	0.0235133	0.191653	0	0	0.121656	0.0973704	0.0452481	0.0392215	0	0.0581621	0	0.0329063	0.148294	0.0507617	0.0117293	0.0427156	0.0854642	0	0	0.0075141
TCGA-C5-A7UC-01A-11R-A352-07	0	0	0.00891007	0.0349225	0	0.0721837	0.0658195	0.0724103	0	0	0.0596942	0	0	0.270277	0.0699593	0	0	0.060069	0	0.285213	0	0.000541697
TCGA-LP-A4AV-01A-11R-A32Y-07	0.05048	0	0.0985643	0.13756	0	0	0.0724709	0.0748288	0.121769	0	0	0.0736973	0.0118673	0.0863333	0.065214	0.0621702	0.0406843	0.0235542	0.0753585	0	0	0.00544811
TCGA-ZJ-AAXT-01A-11R-A42T-07	0	0	0.033994	0.146563	0	0.0741147	0.0543966	0.0853377	0.0476116	0	0.0166274	0.0245664	0	0.186826	0.162808	0.052931	0	0.00309287	0	0.108403	0	0.0027275
TCGA-JW-A5VL-01A-11R-A28H-07	0.0139817	0	0.00552035	0.135801	0	0	0.0106963	0.116572	0.0890745	0.0170994	0	0.123242	0	0.0742466	0.1457	0.12391	0.05395	0	0.0902071	0	0	0
TCGA-EK-A2RM-01A-21R-A18M-07	0.00644706	0.000680229	0.00628386	0.0535812	0	0.0377464	0	0.05561	0.0350222	0	0.0356528	0	0.0084375	0.0213866	0	0.0122323	0	0.433796	0	0.258919	0.023205	0.0109996
TCGA-EK-A2GZ-01A-11R-A180-07	0.0470944	0	0.00515863	0.10993	0	0.143106	0	0.123735	0.00568117	0	0	0.123672	0	0.176729	0.0615376	0.0601716	0.0555861	0.0351453	0.0226477	0	0.0180925	0.0117134
TCGA-Q1-A6DT-01A-11R-A32P-07	0	0	0.00693869	0.0786627	0	0.0421118	0.0278119	0.0760496	0	0	0.0593667	0	0	0.198105	0.105971	0.179098	0.0753946	0.0232361	0	0.0994406	0	0.0278128
TCGA-VS-A8Q8-01A-11R-A37O-07	0.0178542	0	0.00125528	0.261068	0	0	0.0966833	0.0657651	0.068662	0	0	0.0654078	0.0102191	0.0458973	0.173194	0.0681665	0.0111318	0.0211629	0.0916986	0	0.00183438	0
TCGA-MA-AA43-01A-11R-A42T-07	0.163346	0	0.102133	0.0141079	0	0.126744	0	0	0.0864381	0	0.0157978	0	0.00236704	0.177342	0.0310126	0	0.0123729	0.0339628	0	0.219157	0	0.0152187
TCGA-LP-A7HU-01A-11R-A33Z-07	0.0205633	0	0.0482028	0.279384	0	0	0.039504	0.122051	0.0980953	0	0	0.0497947	0.00548344	0.0318629	0.170164	0.0803558	0.00995413	0	0.0445846	0	0	0
TCGA-EA-A556-01A-11R-A26T-07	0.0282942	0	0.000380614	0.0567157	0	0.124367	0	0.137418	0.0410466	0	0	0.0968911	0	0.120643	0.0969001	0.0702853	0	0.170874	0.0475743	0	0	0.0086108
TCGA-C5-A1MJ-01A-11R-A14Y-07	0.0878236	0	0.0150179	0.0386077	0	0.134665	0.0146507	0.0421604	0.0538699	0	0.0100224	0	0.00163009	0.298539	0.098655	0.125454	0.0515384	0	0	0.0273661	0	0
TCGA-C5-A8YQ-01A-11R-A37O-07	0.00385855	0.00685993	0.0206295	0.0999768	0	0.19452	0	0.029175	0.123723	0	0	0.057467	0.00952848	0.113163	0.0658404	0.065517	0.0683234	0	0.0973965	0	0.0146483	0.0293725
TCGA-VS-A958-01A-11R-A42T-07	0.0476193	0	0.0281508	0.344601	0	0	0.117332	0.0490189	0.0730447	0	0.085194	0.0211979	0.0179132	0.0158199	0.0779692	0.0476615	0.0236977	0.0124992	0.0320301	0	0	0.00625068
TCGA-VS-A9UV-01A-11R-A42T-07	0.130414	0	0.183835	0.0872539	0	0.0478177	0	0.104645	0.0427136	0	0.00331222	0.0441415	0.0234369	0.0612846	0.0251879	0.0733578	0.0415791	0.0446295	0.0837238	0	0	0.00266692
TCGA-EK-A2RO-01A-11R-A18M-07	0.0350036	0	0.00362624	0.0516621	0	0.0767233	0.0405616	0.0950462	0	0.0348894	0	0.105701	0.000817274	0.144662	0.0794801	0.0835739	0.0901446	0.138339	0.0197701	0	0	0
TCGA-VS-A9UR-01A-11R-A42T-07	0.0464243	0	0	0.177292	0	0.0180725	0	0.160287	0.127346	0	0	0.132497	0.00266871	0.107877	0.0962902	0.0161626	0.0130975	0.0421263	0.0567614	0	0	0.0030985
TCGA-Q1-A6DV-01A-11R-A32P-07	0.0227507	0.0511894	0.00769532	0.214722	0	0.137145	0.0642772	0.0453915	0.0270147	0	0	0.0165185	0.0126009	0.0947189	0.0106137	0	0.0362352	0.0978977	0	0.0300982	0.0684664	0.062665
TCGA-MA-AA3Y-01A-11R-A38B-07	0.0279314	0	0.0138445	0.212209	0	0.0550337	0.139099	0.108549	0	0	0.0283233	0.0436118	0.0101594	0.0728479	0.158016	0.0819862	0.0219499	0	0.0212157	0	0	0.0052228
TCGA-FU-A770-01A-11R-A33Z-07	0.0761631	0	0.0073517	0.0676014	0	0.169679	0	0.0256286	0.0301132	0	0	0.0705012	0.00430337	0.0798382	0	0.00522365	0.0272829	0.088981	0	0.170539	0.0321948	0.144599
TCGA-ZJ-AAXA-01A-11R-A42T-07	0.00514266	0	0.00558744	0.058248	0	0.0983568	0	0.0510499	0.0147048	0	0	0.045686	0.0026902	0.155507	0.0531377	0.264567	0.128322	0.0386798	0.0202055	0	0.0581149	0
TCGA-FU-A3EO-01A-11R-A213-07	0.044547	0	0.0508846	0.0948249	0	0.112053	0.00707284	0.0454055	0.12142	0.0589216	0	0.0459452	0.0254242	0.00334641	0.00248125	0.140486	0.0888061	0.0856439	0.0631829	0	0.00263794	0.00691686
TCGA-C5-A2M2-01A-21R-A18M-07	0.096945	0	0.0119008	0.00918513	0	0.362127	0	0.087854	0.106241	0	0.0875074	0	0.00766503	0.00030088	0.0211124	0	0	0.0322678	0	0.14951	0	0.0273839
TCGA-HM-A3JJ-01A-21R-A21T-07	0.0752387	0	0.0795853	0.0818095	0	0.0816067	0.00444627	0.0724762	0.0478577	0	0	0.0497798	0.00643863	0.0091229	0.169194	0.0593262	0.123956	0.0417085	0.0974536	0	0	0
TCGA-C5-A0TN-01A-21R-A14Y-07	0	0	0.00456678	0.102647	0	0.0779925	0	0.0360878	0.055865	0	0.0243876	0.0556966	0	0.286857	0.0988197	0.0916183	0	0.080597	0	0.0834425	0.00106381	0.000358486
TCGA-C5-A907-01A-11R-A37O-07	0.00156357	0	0.0161922	0.202782	0	0.00305039	0.074292	0.148169	0.0213561	0.00412263	0	0.148117	0	0.0496152	0.12018	0.0862553	0	0.0250793	0.0487339	0	0	0.0504913
TCGA-C5-A7X8-01A-11R-A36F-07	0.162776	0	0.255539	0.117105	0	0.106301	0	0.0309297	0.10567	0	0	0.0540658	0.0140731	0.0115148	0	0.0412641	0.0290598	0.00600951	0.0640137	0	0	0.00167817
TCGA-EX-A1H6-01B-11R-A22U-07	0.184257	0	0.190189	0.203252	0	0	0.0178781	0.0159106	0.114383	0.0087133	0	0.0759234	0	0.0225573	0.0297109	0.0246214	0	0.0307664	0.0818387	0	0	0
TCGA-C5-A7X5-01A-11R-A36F-07	0.0514872	0	0.00527505	0.0719972	0	0.00729685	0.0329071	0.0952748	0.0187608	0	0	0.0105509	0.0416952	0.24564	0.0147563	0.160758	0	0.212315	0	0.0279194	0.00336646	0
TCGA-FU-A3YQ-01A-11R-A22U-07	0.0683904	0	0.116483	0.0967933	0	0.0786226	0.0367684	0.0565029	0.0633865	0	0	0.0240882	0	0.0738316	0.144824	0.0652854	0.102793	0	0	0.0625327	0	0.00969801
TCGA-VS-A8QC-01A-11R-A37O-07	0.0131973	0	0.0479559	0.0935061	0	0	0.00165825	0.0595364	0.146002	0	0	0.0771799	0	0.309478	0.0694855	0.119306	0.022247	0	0.0404473	0	0	0
TCGA-FU-A2QG-01A-11R-A18M-07	0.0113511	0	0.00537845	0.232468	0	0	0.103192	0.0597162	0	0	0.00971813	0.159982	0.0122705	0.0947678	0.0889029	0.00533973	0.0223371	0.0397385	0.150974	0	0.00386463	0
TCGA-MA-AA42-01A-12R-A38B-07	0.0315605	0	0.0120777	0.342162	0	0	0.154649	0.0940568	0.0243177	0.0377681	0	0.04532	0.000468494	0.0208449	0.0580248	0.0831556	0.0513891	0.0059338	0.0382714	0	0	0
TCGA-IR-A3LB-01A-11R-A24H-07	0.169237	0	0.0237813	0.0637816	0	0.175702	0	0.0373797	0.0930523	0	0	0.0275605	0	0.172328	0.0929804	0.121084	0	0.0184158	0.00469734	0	0	0
TCGA-DG-A2KJ-01A-11R-A32Y-07	0.0589655	0.000152689	0	0.120911	0	0	0.0835741	0.0661189	0.0778829	0	0.0662365	0.0533471	0	0.137943	0.049267	0.143285	0.0196481	0.00713765	0.106727	0	0	0.00880447
TCGA-ZJ-AAXD-01A-21R-A42T-07	0.0825596	0	0.0972841	0.155202	0	0.209076	0	0.109335	0.0545844	0	0.000103969	0.0187891	0.0168595	0.0536478	0.0237325	0.025551	0.0521343	0.0493299	0.0349342	0	0.00791034	0.00896664
TCGA-HM-A6W2-01A-21R-A33Z-07	0.12427	0	0.0614478	0.118244	0	0.0688924	0.0954578	0.0665234	0.0378354	0	0	0.0458925	0.0310703	0.000717322	0.0756257	0.209911	0.0174358	0	0.036306	0	0.00211453	0.00825612
TCGA-DS-A1OB-01A-11R-A14Y-07	0.0624055	0	0.076076	0.0860643	0	0.0335057	0	0.0951619	0.0635516	0	0	0.0253995	0.0599574	0.155394	0.139344	0.106016	0.0206071	0.0277257	0.0455686	0	0	0.00322288
TCGA-EK-A2RN-01A-12R-A213-07	0.0376032	0	0.012578	0.130046	0	0.0411742	0.0435266	0.133278	0.020317	0	0	0.0557209	0.200065	0	0.0666475	0.0499875	0.0666175	0.0836608	0.0206593	0	0.0381189	0
TCGA-VS-A9UY-01A-11R-A42T-07	0.0453455	0	0.0625151	0.127562	0	0.0364154	0.0074837	0.0637522	0.0828846	0	0	0.0451146	0	0.174098	0.071314	0.162346	0	0.0820961	0	0.0291235	0	0.00994979
TCGA-LP-A5U3-01A-11R-A28H-07	0	0	0.0176039	0.181025	0	0	0.0057914	0.104149	0.0513397	0.0313801	0	0.0904577	0.0225121	0.0422352	0.169215	0.0674967	0.140842	0.0138007	0.0606362	0	0	0.00151494
TCGA-Q1-A73Q-01A-21R-A32P-07	0.1365	0	0.124584	0.0392366	0	0.069835	0.030382	0.096523	0.0935699	0	0.0102249	0.00135064	0.00775988	0.0525943	0.0194658	0.0350029	0.168646	0.0564545	0.0223328	0.0236501	0.00934236	0.00254632
TCGA-LP-A4AW-01A-11R-A24H-07	0.00306431	0.00954522	0.0337975	0.0991363	0	0.0948468	0.00480829	0.0917776	0.0220596	0.00890333	0	0.0221233	0	0.24402	0.0230182	0.150007	0.0758983	0.0410788	0.00618024	0.063932	0	0.00580331
TCGA-JW-A69B-01A-11R-A32P-07	0.0960838	0	0.018677	0.0506854	0	0.121243	0	0.0501495	0.124275	0	0	0	0	0.286462	0.0211108	0.180762	0.012135	0.0121999	0.0104065	0	0	0.0158092
TCGA-Q1-A5R3-01A-11R-A28H-07	0.0954979	0	0.0349312	0.177732	0	0	0.044753	0.123363	0.0546241	0	0	0.0662686	0.00521669	0.169306	0.0261492	0.0451577	0	0.0799048	0.0770958	0	0	0
TCGA-DS-A7WF-01A-11R-A352-07	0.112093	0	0.0227806	0.0726285	0	0.113557	0.023311	0.127535	0.0472805	0	0.0238073	0.0141675	0	0.0665596	0.221644	0.0549878	0.039919	0.00640805	0.052681	0	0	0.000639944
TCGA-VS-A8Q9-01A-12R-A37O-07	0	0.00217322	0.0190024	0.366693	0	0	0.0163081	0.159501	0.114753	0	0	0.0880861	0.0138978	0.0328231	0.0567997	0.0715122	0	0.0399779	0.0184734	0	0	0
TCGA-EK-A2RL-01A-11R-A18M-07	0.326422	0	0.0725022	0.113789	0	0.243689	0	0.0148742	0.147528	0	0	0	0	0	0.0127048	0.00426771	0	0.00453174	0	0.0135243	0	0.0461669
TCGA-FU-A3HY-01A-11R-A21T-07	0	0	0.000780612	0.00931081	0	0.104359	0.07787	0.0108346	0.0333606	0	0	0.0525493	0	0.537819	0	0	0.0241245	0.0997711	0.00094331	0.00511602	0.00291379	0.0402474
TCGA-C5-A7CG-01A-11R-A32P-07	0.0855836	0	0.0275633	0.37756	0	0	0.0915025	0.0960224	0.0626147	0	0.00814852	0	0	0.0215426	0.131306	0.0359452	0.0386017	0	0.0236101	0	0	0
TCGA-VS-A94W-01A-12R-A37O-07	0.0360873	0	0.00148351	0.149102	0	0.100133	0	0.111694	0.113273	0	0	0.0323181	0	0.0712343	0.234963	0	0.0985039	0	0.051208	0	0	0
TCGA-FU-A3TX-01A-11R-A22U-07	0.00940314	0	0.00389997	0.265642	0	0	0.00564334	0.181749	0.0678403	0	0.00357817	0.00573667	0.0063709	0.133399	0.110339	0.0156154	0.175338	0	0	0.0154457	0	0
TCGA-DR-A0ZM-01A-12R-A10U-07	0.0627978	0	0.00829761	0.196287	0	0	0.0486854	0.09158	0.1111	0	0	0.0732934	0	0.0521656	0.214323	0.0313858	0.0197325	0	0.0834925	0	0	0.00685925
TCGA-EK-A2H0-01A-11R-A180-07	0	0	0.00618191	0.0402833	0	0	0.0393464	0.0898603	0.0565048	0	0.0754335	0.0560979	0	0.094329	0.0435652	0.203189	0.0723252	0.172549	0.0358514	0	0.0095237	0.00495942
TCGA-EA-A3HR-01A-11R-A213-07	0.00738177	0	0.00171639	0.0495618	0	0.205674	0	0.0377357	0.0867774	0	0	0.085724	0.0391456	0.0371187	0.0783718	0.0521738	0.223487	0.00193848	0.0824156	0	0	0.0107778
TCGA-EA-A5O9-01A-11R-A28H-07	0	0	0.00700289	0.216456	0	0.0119765	0.143266	0.0800785	0.0685043	0	0.00812755	0.00444454	0.0061356	0	0.0465565	0.0945347	0.0604329	0.19545	0.0502433	0	0	0.00679097
TCGA-IR-A3LF-01A-21R-A22U-07	0.129531	0	0.019242	0.158926	0	0.188401	0	0.136086	0.0688576	0	0	0.052607	0	0.0697234	0.0598818	0.0368103	0.0332821	0.0012391	0.0454125	0	0	0
TCGA-VS-A950-01A-11R-A42T-07	0.0120416	0.00342745	0.0848834	0.0687152	0	0.0160275	0.0334658	0.0926748	0.0279653	0	0	0.0516715	0	0.282707	0.0507006	0.140335	0	0.0215975	0	0.084113	0	0.0296743
TCGA-EA-A439-01A-11R-A24H-07	0.0790548	0	0.0219759	0.210966	0	0.0141988	0.0626685	0.163984	0.0236139	0	0.0709876	0	0.00615171	0.0357719	0.144609	0.0615537	0.0342601	0.0414792	0.0287258	0	0	0
TCGA-EA-A5FO-01A-21R-A28H-07	0	0	0.00708866	0.405125	0	0	0.13573	0.0883989	0.0453643	0	0.0102236	0	0.0117739	0.0381697	0.0622389	0.00845963	0.0483227	0.0963659	0.0427391	0	0	0
TCGA-VS-A9V4-01A-12R-A42T-07	0.023243	0	0.0321739	0.0939706	0	0.143508	0.0686259	0.0251035	0.0605986	0	0	0.00224501	0	0.108747	0.00379105	0.0341468	0.015178	0.00106944	0	0.265023	0.0472916	0.075284
TCGA-DG-A2KM-01A-11R-A180-07	0.0297784	0	0.00777594	0.40199	0	0	0.174375	0.043721	0.0317094	0	0.0237258	0	0	0.0960248	0.0700255	0.0772501	0.0302056	0	0.0134184	0	0	0
TCGA-JX-A3PZ-01A-11R-A32Y-07	0.0198583	0	0.00603402	0.141863	0	0.00700507	0.0334249	0.0680739	0.0115074	0	0	0.0897118	0	0.164634	0.0974691	0.103834	0.16391	0.0410905	0	0.0515845	0	0
TCGA-EA-A3HS-01A-11R-A213-07	0	0.00344446	0.0107553	0.0783265	0	0.0584392	0.0666566	0.0935599	0.0873413	0.00849521	0.0605865	0.0157436	0	0.220349	0.168854	0.0622215	0.00616925	0.0176635	0.0413935	0	0	0
TCGA-C5-A1MK-01A-11R-A14Y-07	0.0167627	0	0.0020556	0.114791	0	0.213363	0.0293795	0.114792	0.0159843	0	0.00132984	0	0.0226801	0.117752	0.21375	0.0871009	0	0.0424303	0.00339357	0	0	0.00443475
TCGA-ZJ-A8QQ-01A-11R-A37O-07	0.0029479	0	0.0178178	0.0655248	0	0.0465484	0	0.0772662	0.0513656	0	0.0235044	0.0792759	0	0.197455	0.0778051	0.158205	0.0309234	0.139006	0	0.0161404	0.00296518	0.013248
TCGA-VS-A94X-01A-11R-A38B-07	0.0493348	0	0.0116278	0.14643	0	0.0150774	0.0224189	0.107678	0.105412	0	0.0476799	0.03978	0.00279802	0.044881	0.168103	0.0457159	0	0.169831	0.0232316	0	0	0
TCGA-ZJ-AAXU-01A-11R-A42T-07	0.205581	0	0.142865	0.189993	0	0.0559296	0.0625781	0.0914833	0.0704466	0	0	0.0159208	0.00927901	0.0233133	0.0601571	0.0143762	0.0186303	0.0154134	0.0181072	0	0	0.00592534
TCGA-C5-A7CK-01A-11R-A32P-07	0.195435	0	0.254031	0.059085	0	0.0630613	0.00571594	0.00698226	0.0192741	0	0	0.0498773	0.016574	0.121357	0.0148869	0.0338074	0.00124958	0.0181534	0.120682	0	0.00287422	0.0169532
TCGA-ZJ-AB0H-01A-11R-A42T-07	0.0013468	0.00866615	0.0385803	0.171891	0	0.0927787	0.0714511	0.0892834	0.0866053	0	0.029125	0	0.00706446	0.0742136	0.122107	0.0861274	0.0512951	0.0398771	0.0232009	0	0	0.0063869
TCGA-C5-A2LZ-01A-11R-A213-07	0.0405381	0	0.122502	0.134486	0	0.0476454	0.0137582	0.102345	0.0886995	0.0347393	0	0.0494652	0	0.044392	0.110967	0.0580127	0.0470511	0.026743	0.0786543	0	0	0
TCGA-VS-A957-01A-11R-A42T-07	0	0.000137595	0.0198953	0.113157	0	0.0460172	0	0.128807	0.0910913	0	0.00135272	0.085887	0.0036891	0.210128	0.0212774	0.0623652	0.0200735	0.164185	0.0319369	0	0	0
TCGA-VS-A8EH-01A-11R-A36F-07	0	0.0189365	0	0.0027459	0	0.0276496	0	0.038867	0.127334	0.00109581	0	0.135727	0.0256996	0.0724799	0	0.0688317	0.29319	0.0335088	0.153934	0	0	0
TCGA-VS-A8EJ-01A-11R-A37O-07	0.0250793	0	0.0265991	0.205242	0	0.0164316	0.0374263	0.0491505	0.212589	0	0	0.0585048	0.00474015	0.144287	0.101249	0.0859066	0.0221113	0	0.00575816	0	0	0.00492436
TCGA-C5-A1BE-01B-11R-A13Y-07	0.0385796	0	0.0119356	0.0753228	0	0.108829	0.017714	0.114545	0.0456389	0	0.00132086	0.0113197	0	0.207717	0.172596	0.0731912	0.0492317	0.0307393	0.04132	0	0	0
TCGA-ZX-AA5X-01A-11R-A42T-07	0.0821464	0	0.016453	0.0158938	0	0.208235	0	0.0245711	0.072565	0	0	0.0730348	0.0151125	0.0154159	0.0987777	0.133828	0.0693169	0.0417502	0.11474	0	0	0.0181601
TCGA-DG-A2KL-01A-11R-A180-07	0.0229023	0	0.00929971	0.0807535	0	0.196302	0.0309739	0.00866307	0.0130169	0	0	0.0354105	0.00601344	0.191145	0.105208	0.0696513	0.1708	0.0470473	0	0.0128138	0	0
TCGA-MU-A8JM-01A-11R-A36F-07	0	0.0731644	0	0.0990187	0	0.144845	0.0751748	0.00873644	0.0204449	0	0	0.130359	0.00738031	0.0877737	0.00835608	0.022229	0.155543	0.0754167	0.0672633	0.015766	0	0.00852851
TCGA-IR-A3LC-01A-11R-A213-07	0.0820966	0	0.0142523	0.0196394	0	0.0971643	0.000989568	0.0423182	0.0472994	0	0.129291	0.0806236	0	0.153506	0.0390067	0.160707	0	0.0151171	0.117988	0	0	0
TCGA-JW-A5VJ-01A-11R-A28H-07	0.110558	0	0.0355022	0.0900526	0	0.0447787	0.0314818	0.141688	0.0320039	0	0.00022513	0.0202375	0	0.141499	0.118681	0.0838761	0.0389854	0.0570512	0.0533511	0	0	2.85e-05
TCGA-MU-A51Y-01A-11R-A26T-07	0.0341427	0	0.00674477	0.153878	0	0.138175	0.0480775	0.0790307	0.0671876	0	0	0.00571241	0.0118362	0.0564427	0.220117	0.0564488	0.0407235	0	0.0814828	0	0	0
TCGA-MA-AA41-01A-11R-A38B-07	0.0275552	0	0.0005714	0.253479	0	0	0.11541	0.0540998	0.0136522	0	0	0.0479034	0	0.130079	0.176747	0.0544201	0.0417305	0	0.0815042	0	0	0.0028483
TCGA-VS-A9UO-01A-11R-A42T-07	0.047092	0	0.057326	0.215292	0	0.0980061	0.020046	0.106143	0.18614	0	0.00149711	0.0996883	0	0.041771	0.0349513	0	0	0.0406174	0.0514299	0	0	0
TCGA-C5-A3HE-01A-21R-A22U-07	0.0490671	0	0.0737596	0.191078	0	0	0.0979756	0.0369346	0.0591878	0.016403	0	0.125658	0	0.0129875	0.0472265	0.0493095	0.0124376	0.00379481	0.161309	0	0	0.0628718
TCGA-C5-A2LT-01A-11R-A18M-07	0.0175047	0.000393195	0	0.295932	0	0	0.134767	0.082323	0.0173872	0	0	0.0822252	0.0190135	0.0605517	0.0396191	0.0909213	0.0154056	0.0519507	0.0891086	0	0	0.00289685
TCGA-EK-A2PM-01A-11R-A18M-07	0	0	0.00100723	0.142153	0	0	0	0.149273	0	0	0.0333385	0	0.0240446	0.308111	0.0481851	0.117748	0	0.062005	0	0.110369	0.00228778	0.00147754
TCGA-C5-A1MQ-01A-11R-A14Y-07	0.103658	0	0.0786	0.152529	0	0	0.0393874	0.0573013	0.0900544	0	0	0.0570926	0	0.143665	0.0813318	0.132996	0.0171084	0	0.0349557	0	0	0.0113204
TCGA-C5-A1M7-01A-11R-A13Y-07	0.0563483	0.0371337	0.00269556	0.0254512	0	0.163327	0.0708625	0.0717414	0.0649076	0	0.116895	0	0.00960169	0.118163	0.0812266	0	0.0235535	0.0519731	0.022585	0.0471502	0	0.0363842
TCGA-EA-A5ZE-01A-11R-A28H-07	0.0130396	0.0054458	0.0128122	0.0925096	0	0.0745541	0.0159066	0.10488	0.056168	0.029917	0	0.0460143	0	0	0.117337	0.183022	0.144231	0.00087922	0.103283	0	0	0
TCGA-VS-A94Z-01A-11R-A38B-07	0.0256991	0	0.0112587	0.359297	0	0	0.17015	0.100961	0.0372468	0.0431296	0	0.0554195	0	0	0.0449181	0.0736006	0.0378172	0.00345223	0.0266186	0	0	0.0104327
TCGA-VS-A9UC-01A-11R-A42T-07	0.0568081	0	0.0206118	0.247519	0	0	0.125443	0.128859	0.0192245	0	0.010165	0.0275158	0	0.0286268	0.103892	0.116966	0	0.0622336	0.0277882	0	0	0.0243463
TCGA-C5-A1BN-01B-11R-A14Y-07	0.00418357	0	0.0197669	0.0261855	0	0.128492	0	0	0.000239993	0	0.0194586	0.0998977	0	0.383441	0.0488357	0.100449	0	0.130258	0.0311053	0	0.00768745	0
TCGA-EA-A43B-01A-81R-A32Y-07	0.0779807	0	0.0369546	0.208226	0	0	0.121933	0.0874646	0.0530155	0	0.0246403	0.00961937	0	0.132868	0.106533	0.0596982	0.00673984	0.0215795	0.0460402	0	0	0.00670696
TCGA-DS-A1OA-01A-11R-A14Y-07	0.0401124	0	0.0254542	0.144478	0	0.103465	0.0347757	0.0671649	0.0843059	0	0	0.0382779	0.00246029	0.0894527	0.181556	0.0485323	0.0686941	0.00730632	0.0624806	0	0	0.001483
TCGA-MY-A5BE-01A-21R-A26T-07	0.050871	0	0.00702629	0.386102	0	0	0.116785	0.0954575	0.0745589	0	0.0234934	0	0	0.0296847	0.113773	0.0415005	0.0386218	0	0.0221259	0	0	0
TCGA-EK-A2RC-01A-11R-A18M-07	0.0285163	0	0.00565506	0.22438	0	0.140931	0.0646297	0.0552343	0.120513	0	0	0.01947	0.0403924	0.0211576	0.0800742	0.029375	0.0208887	0.0973756	0.0445133	0	0	0.00689417
TCGA-VS-A8EB-01A-11R-A36F-07	0	0	0.00118452	0.128199	0	0	0	0.0897264	0.109713	0.00852977	0	0.288567	0	0.0572387	0.116193	0.0394459	0.144264	0	0	0.0169366	0	0
TCGA-MY-A5BF-01A-11R-A26T-07	0.0182694	0	0.00437343	0.308387	0	0.0826202	0.1167	0.0585532	0.0220337	0	0	0.0108187	0.00541853	0.0959107	0.113814	0.0431179	0.0600241	0	0.0539871	0	0	0.0059726
TCGA-ZJ-AB0I-01A-11R-A42T-07	0	0	0.00287989	0.175597	0	0	0	0.0843233	0.0582248	0	0	0.154404	0	0.245818	0.0633273	0.0577073	0	0.0772518	0	0.0804661	0	0
TCGA-JW-A5VK-01A-11R-A28H-07	0.124582	0	0.0333641	0.070939	0	0	0.0352636	0.107337	0.0479314	0	0	0	0.00767342	0.0760523	0	0.104045	0.123263	0.0503137	0	0.199547	0	0.0196889
TCGA-UC-A7PG-06A-11R-A42S-07	0.0764056	0	0.0386807	0.227534	0	0	0.00298937	0.13103	0.0809632	0	0	0.0742734	0.00125087	0.0177954	0.12984	0.0787225	0.0980763	0	0.0264519	0	0.00696097	0.00902593
TCGA-C5-A8XI-01A-11R-A37O-07	0.0448787	0	0.00151899	0.190974	0	0.181104	0.0371336	0.130551	0.0381415	0	0.0155728	0.0421587	0.00848135	0.105865	0.114364	0.0224962	0.0107016	0.0211443	0.0135213	0	0.0213938	0
TCGA-EK-A2RB-01A-11R-A18M-07	0	0.0237256	0.00612386	0.19978	0	0	0.0340493	0.0869519	0.0532844	0.0218364	0	0.176643	0	0.02592	0.0171761	0.0838044	0.0127998	0.126972	0.130933	0	0	0
TCGA-IR-A3LK-01A-12R-A213-07	0.0131975	0	0.00496747	0.127321	0	0.0607664	0.0896697	0.0979305	0	0	0	0.0779181	0.0216656	0.0366859	0.178984	0.127947	0.0608037	0	0	0.0770417	0.0251012	0
TCGA-BI-A0VR-01A-11R-A10U-07	0.0737137	0	0.125382	0.235234	0	0.055156	0.0233795	0.0708905	0.0682859	0	0.00741861	0.0144201	0.00425255	0.0566573	0.098313	0.0440035	0.0113407	0.0811695	0.0303736	0	0	9.7e-06
TCGA-VS-A9UP-01A-11R-A42T-07	0	0.0689603	0.129739	0	0	0.17797	0.00860808	0.00523728	0.0697418	0	0.0673795	0	0	0.188212	0	0.0406405	0.0195016	0.08711	0	0.0857066	0.0212227	0.0299709
TCGA-C5-A2M1-01A-11R-A18M-07	0.0283442	0	0.0226543	0.239866	0	0.0810826	0.121394	0.108936	0.0152032	0	0	0.0494768	0.00987429	0	0.0821476	0.137441	0.0226855	0.00709531	0.0703545	0	0.00344484	0
TCGA-EA-A1QS-01A-61R-A22U-07	0.0810438	0	0.0577894	0.047432	0	0.181488	0.00284995	0.0341752	0.0513944	0	0	0.0240458	0.00518917	0.087496	0.0488662	0.15044	0.138451	0	0.0884177	0	0	0.000921506
TCGA-C5-A7CO-01A-11R-A352-07	0.0149011	0	0	0.29001	0	0	0.0298791	0.128445	0.125123	0	0	0.0638373	0.0430431	0.0250285	0.0881985	0.0407532	0.0728865	0.0289756	0.0489184	0	0	0
TCGA-VS-A959-01A-11R-A42T-07	0.0643217	0	0.0374357	0.198915	0	0.155623	0	0.071225	0.118916	0	0	0.0444287	0.0183839	0.048806	0.0911433	0.0402193	0.0135598	0.0336516	0.0539878	0	0	0.00938335
TCGA-VS-A9UB-01A-22R-A42T-07	0.0260371	0	0.0146644	0.192542	0	0.0661678	0.0851322	0.040215	0.0630319	0	0.027711	0.0570176	0.01393	0.0309574	0.151962	0.119559	0.037482	0.023818	0.0382627	0	0	0.0115096
TCGA-FU-A40J-01A-11R-A24H-07	0.0951705	0	0.0652526	0.3049	0	0.0244475	0.0162554	0.0235507	0.0422506	0	0	0.0785715	0	0.0138108	0	0.0244438	0.0621692	0.0608623	0.0855952	0	0.0126562	0.0900637
TCGA-C5-A3HL-01A-11R-A213-07	0.115892	0	0.132964	0.101418	0	0.1113	0	0.0497116	0.00595136	0	0.0459207	0.0384634	0.0041735	0.0830115	0.0924425	0.0461648	0.0465479	0.0588195	0.0663645	0	0	0.000856019
TCGA-C5-A1BI-01B-11R-A13Y-07	0.0494086	0	0.0837484	0.171111	0	0	0.0716571	0.059192	0.105621	0	0.00378457	0.0427448	0.00410047	0.0897989	0.0698424	0.098911	0.04537	0.0287903	0.0651889	0	0	0.0107302
TCGA-ZJ-AAX4-01A-11R-A42T-07	0.0264317	0	0.0134071	0.164828	0	0.0689783	0.00872033	0.0629465	0.101213	0	0	0.0541661	0.00586615	0.215225	0.0990915	0.103061	0.0438682	0	0.0321978	0	0	0
TCGA-EK-A3GK-01A-11R-A213-07	0.000564022	0	0.0261511	0.235933	0	0.0983801	0.0263777	0.0811624	0.115917	0	0.00502942	0.0588727	0	0.0677697	0.119469	0.0554291	0	0.0458783	0.063066	0	0	0
TCGA-VS-A9V2-01A-11R-A42T-07	0.0206088	0.0060865	0.00333707	0.126991	0	0.00706587	0	0.0820702	0.116223	0.00731135	0	0.107484	0	0.0703917	0.139336	0.0633454	0.11778	0.0112839	0.112916	0	0	0.00776892
TCGA-HM-A3JK-01A-11R-A32Y-07	0.0208286	0	0.10338	0.093907	0	0.0424773	0.0156682	0.0446151	0.0846794	0	0.00558414	0.016779	0.00136309	0.223307	0.0602187	0.1334	0.0700863	0	0.0837056	0	0	0
TCGA-C5-A1M9-01A-11R-A13Y-07	0.00204035	0	0.000818583	0.27674	0	0	0.181881	0.0305451	0.00251599	0	0	0.0862206	0.0216728	0.145073	0.117958	0.0988684	0.00327593	0.0232925	0	0.00909672	0	0
TCGA-UC-A7PI-01A-11R-A42S-07	0.0811242	0	0.0278676	0.178152	0	0.131923	0.000418051	0.122657	0.0991893	0	0	0.0303123	0	0.0386468	0.103802	0.103621	0.0469233	0.0193025	0.0160591	0	0	1.83e-06
TCGA-BI-A20A-01A-11R-A14Y-07	0.0685377	0	0.00675324	0.132198	0	0.0760422	0.0409909	0.0667543	0.0790912	0	0	0.0553361	0.017994	0.0674008	0.195781	0.0370794	0.0691083	0	0.0869329	0	0	0
TCGA-Q1-A73O-01A-11R-A32P-07	0.0134838	0	0.0239874	0.182549	0	0.198302	0.114231	0.0551519	0.011236	0	0.031428	0.046458	0.012103	0.0579412	0.156879	0.00994736	0.019342	0.0280043	0.0389558	0	0	0
TCGA-ZJ-A8QR-01A-11R-A37O-07	0.0830966	0	0.0657376	0.0272011	0	0.030032	0	0.0184906	0.105849	0	0.00271365	0.077032	0	0.20408	0.048673	0.0977949	0	0.0929498	0	0.117207	0	0.0291424
TCGA-ZJ-AAX8-01A-11R-A42T-07	0	0	0.00443974	0.222199	0	0.0315343	0.0301677	0.119756	0.123416	0	0	0.0247201	0.0174085	0.073002	0.0947833	0.0701403	0.0551904	0.0415149	0.0917289	0	0	0
TCGA-MA-AA3Z-01A-11R-A38B-07	0.173631	0	0.0339377	0.337404	0	0	0.0847692	0.0871604	0.0188169	0	0	0.0611165	0.0150852	0.00406378	0.0847379	0.0264582	0.00464315	0.0204443	0.0477321	0	0	0
TCGA-C5-A7UI-01A-11R-A36F-07	0.00789987	0	0.111572	0.118301	0	0	0.0421626	0.136508	0.149237	0.057446	0.0253623	0.0206129	0	0.0241027	0.0608095	0.0495634	0	0.161295	0.0338149	0	0	0.00131322
TCGA-EX-A3L1-01A-11R-A32Y-07	0	0.00603292	0.0116237	0.0183579	0	0.113922	0	0.0403356	0.025348	0	0	0.0590827	0	0.297753	0.0112228	0	0	0.0960918	0	0.194766	0.0170176	0.108446
TCGA-VS-A9UU-01A-11R-A42T-07	0.0269512	0.00267748	0.100552	0.215069	0	0	0.0114145	0.167286	0.121847	0	0.00389388	0.0407927	0	0.117321	0.0734379	0	0.00117115	0.0667607	0.000932578	0.00270059	0	0.0471925
TCGA-C5-A7UE-01A-11R-A33Z-07	0.0158429	0.0103851	0.0446307	0.105863	0	0.101901	0.021375	0.0734245	0.104498	0	0	0.0655524	0.0563566	0.0441108	0.052948	0.0441178	0.091154	0.0443889	0.123451	0	0	0
TCGA-EA-A78R-01A-11R-A32P-07	0.0458459	0	0.00185258	0.131953	0	0	0.0348062	0.118861	0.0260016	0	0	0.0526402	0.0110274	0.0848904	0.214815	0.0800727	0.0115697	0.12552	0.0448564	0	0	0.015288
TCGA-VS-A8QA-01A-11R-A37O-07	0.0786204	0	0.0297989	0.341031	0	0	0.0581239	0.148182	0.0885239	0	0	0.0241501	0.00728351	0.0277551	0.103718	0.00137663	0.0605602	0.00930181	0.0214845	0	0	8.96e-05
TCGA-C5-A1M8-01A-21R-A13Y-07	0.0202476	0	0.01234	0.226312	0	0.0393808	0.0436872	0.0813391	0.0251187	0	0	0.0112964	0	0.251841	0.0773384	0.163444	0.042033	0	0.00562156	0	0	0
TCGA-EA-A1QT-01A-11R-A14Y-07	0.027603	0	0.0011938	0.121312	0	0	0.160497	0.107617	0.00788481	0	0	0.100956	0.0395244	0.0336647	0.165864	0.148362	0.0573207	0.01629	0	0	0.00303672	0.00887459
TCGA-JW-A5VH-01A-11R-A28H-07	0.00100949	0	2.69e-05	0.171204	0	0.101378	0	0.0247741	0.0389243	0	0.021225	0.00396139	0	0.386768	0.0542847	0.0755477	0.00306172	0	0	0.0954012	0	0.0224337
TCGA-HM-A6W2-06A-22R-A33Z-07	0.068673	0	0.049433	0.0409703	0	0.0101741	0	5.75e-05	0.0300212	0	0	0.00397894	0.0167724	0.501345	0.0221438	0.197418	0	0	0	0.0590133	0	0
TCGA-WL-A834-01A-11R-A352-07	0.00259937	0.00604359	0.0063375	0.0697556	0	0.0846915	0	0.1254	0.0435712	0	0	0.086958	0.00394409	0.13083	0.0428368	0.062997	0.208349	0.0338779	0.0657706	0	0.0260373	0
TCGA-Q1-A73S-01A-11R-A33Z-07	0.110191	0	0.0157383	0.107305	0	0	0.0169686	0.101223	0.0251456	0	0	0.0317013	0.0400726	0.19673	0.0037439	0.212947	0.00247322	0.121393	0.00979168	0	0	0.00457545
TCGA-VS-A9V0-01A-11R-A42T-07	0.0319394	0	0	0.0950768	0	0.247709	0	0.0496289	0.0665928	0	0.0134184	0	0.00226606	0.267859	0.00282684	0	0	0	0	0.161399	0	0.0612838
TCGA-LP-A5U2-01A-11R-A28H-07	0.0168603	0	0.00511818	0.421883	0	0	0.146009	0.100052	0.0575269	0	0.00157558	0	0.00350673	0.0081431	0.1244	0.0447783	0.0669814	0	0.00316501	0	0	0
TCGA-DS-A7WH-01A-22R-A352-07	0.138353	0	0.0405721	0.0880324	0	0.197337	0.0563675	0	0.0248352	0	0.0908887	0	0.0134057	0.159759	0	0.0187155	0	0.0957399	0	0.0577334	0	0.0182602
TCGA-EX-A8YF-01A-11R-A37O-07	0.171936	0	0.159776	0.350874	0	0.00130909	0.0633957	0.0520628	0.0563705	0	0	0.0179873	0.0123077	0.00340937	0.0362745	0.0329494	0	0.0190702	0	0	0	0.0222776
TCGA-C5-A2LX-01A-11R-A18M-07	0.0216185	0	0.0204384	0.217155	0	0.0553188	0.0851725	0.134213	0.161438	0	0	0.0407216	0.00502936	0.0917136	0.0485591	0.0123179	0.0815756	0	0.0227744	0	0.00195538	0
TCGA-DS-A5RQ-01A-11R-A28H-07	0.0122735	0	0.00414234	0.166147	0	0.0906874	0.0108808	0.0973015	0.0480838	0	0	0.049083	0.018248	0.064882	0.139757	0.0859468	0.0894995	0.0280233	0.08018	0	0.0148645	0
TCGA-EA-A3Y4-01A-51R-A24H-07	0.0128009	0	0.0073262	0.361962	0	0	0.169153	0.154119	0.101501	0	0.00910987	0.0318369	0	0.0240028	0.0497762	0.0470366	0.00650767	0.0036498	0	0.021218	0	0
TCGA-EA-A3QD-01A-32R-A22U-07	0.077177	0	0.0676372	0.221906	0	0	0.0998191	0.0706545	0.0825567	0.0463344	0	0.03432	0	0.0393731	0.107889	0.0732368	0.024558	0	0.0472508	0	0	0.00728723
TCGA-C5-A7CL-01A-11R-A32P-07	0.045269	0	0.0178847	0.0240905	0	0.0859746	0	0.110744	0.00253622	0	0.0420814	0.000334135	0	0.136233	0.0253373	0.0555396	0	0.231501	0	0.20263	0	0.0198439
TCGA-VS-A8EC-01A-11R-A36F-07	0	0	0.0412254	0.253951	0	0.0202018	0.0150207	0.057931	0	0	0.0872719	0	0.00698528	0.345811	0.0293321	0.0923729	0.00112115	0.0224334	0.0215961	0	0.00474576	0
TCGA-VS-A9UH-01A-11R-A42T-07	0.0384901	0	0.00700146	0.218794	0	0	0.0899893	0.0613019	0.0593705	0	0.0804467	0.00585738	0.000932387	0.133471	0.149586	0.136617	0	0	0.0181418	0	0	0
TCGA-EK-A3GJ-01A-21R-A213-07	0	0.0559953	0.00273885	0.204568	0	0.0190945	0.181503	0.117367	0	0	0.0506417	0.000922808	0	0.0332611	0.167382	0.129797	0.0327389	0.00398946	0	0	0	0
TCGA-ZJ-A8QO-01A-11R-A37O-07	0.018285	0.0163813	0.00151439	0.120017	0	0.221207	0.00298276	0.0831825	0.143669	0	0	0.0397006	0	0.205929	0.0890623	0.0116598	0.0201038	0.00562526	0.0206802	0	0	0
TCGA-EK-A2RE-01A-11R-A18M-07	0	0	0.00245174	0.0221822	0	0.120806	0	0	0.0204369	0	0.0245754	0	0	0.463312	0.0514413	0.0565849	0.0212155	0.106961	0	0.0970178	0	0.0130148
TCGA-VS-A9UM-01A-11R-A42T-07	0.0625187	0	0.0239308	0.129859	0	0.13998	0	0.0745764	0.0923457	0	0.00431202	0.0694304	0.00854273	0.0572588	0.0863717	0.164385	0.0157828	0.0163418	0.050524	0	0	0.00383999
TCGA-EA-A3HU-01A-11R-A213-07	0.133634	0	0.0778022	0.139944	0	0.00633358	0.0622926	0.082833	0.027144	0.113143	0.0426014	0.0524312	0	0.0190747	0.106958	0.0460775	0.00906167	0.0248537	0.0558165	0	0	0
TCGA-IR-A3LL-01A-11R-A213-07	0.0235452	0	0.00260508	0.32576	0	0	0.139315	0.0678474	0.0202306	0.0231155	0	0.0357583	0	0.0359596	0.140874	0.0874349	0.0244216	0.00361237	0.0667409	0	0	0.00278062
TCGA-UC-A7PG-01A-11R-A42S-07	0.0618162	0	0.0549517	0.160687	0	0.0868121	0.00548152	0.129769	0.0461429	0	0.0149792	0.0114231	0.000983394	0.0848502	0.081029	0.0358184	0.112001	0.0597711	0	0.0420756	0	0.0114091
TCGA-HG-A2PA-01A-11R-A213-07	0.0974474	0	0.0486308	0.281968	0	0.0267329	0.0427869	0.0643776	0.0315317	0	0.00371304	0.0327066	0.0164135	0.0732115	0.0670698	0.00277691	0.0305107	0.0992064	0.0769857	0	0.00393076	0
TCGA-Q1-A5R2-01A-11R-A28H-07	0.0191015	0	0.0719793	0.179239	0	0	0.0421091	0.0744981	0.0755335	0	0.0282476	0.0256963	0.0170404	0.0603267	0.160008	0.0986094	0.00132248	0.0971142	0.0462347	0	0	0.00293926
TCGA-HM-A4S6-01A-11R-A26T-07	0.125043	0	0.0323644	0.124287	0	0.0998795	0	0.0652949	0.117304	0	0	0.0682079	0.00636496	0.176529	0.0619299	0.0351839	0.063554	0	0.0240575	0	0	0
TCGA-LP-A4AX-01A-12R-A24H-07	0.0240149	0	0.00799216	0.383112	0	0	0.170155	0.0907382	0.0289564	0	0.0294234	0	0.00884521	0.055384	0.101105	0.0498522	0.0137755	0.0262367	0.000260295	0	0	0.0101491
TCGA-EA-A5ZF-01A-11R-A28H-07	0.137862	0	0.0613804	0.0338753	0	0.078374	0	0.0529883	0.00397644	0	0	0.0241576	0	0.21842	0.0138097	0.140383	0.0279542	0.157391	0.0390023	0	0	0.010426
TCGA-FU-A3HZ-01A-11R-A213-07	0.00401902	0	0.00164946	0.345372	0	0	0.141529	0.119781	0	0	0.0861817	0.00921691	0	0.155801	0.0530112	0.0655334	0.00896205	0.00327577	0	0.00276651	0.00290013	0
TCGA-Q1-A6DW-01A-11R-A32P-07	0.0471513	0	0.0564413	0.0570125	0	0.259824	0.0298448	0.0590927	0	0	0.0825684	0.0420075	0.00169978	0.0737816	0.0521822	0.0714561	0.036641	0.0779137	0.0523833	0	0	0
TCGA-VS-A9V3-01A-11R-A42T-07	0.0937132	0	0.0144782	0.0187319	0	0.285915	0	0.0844735	0.0680926	0	0	0.0379754	0.00939139	0.0640283	0.126527	0.0939335	0.0115436	0.0145402	0.0766567	0	0	0
TCGA-C5-A7X3-01A-11R-A352-07	0	0.0208714	0.0363357	0.126012	0	0.086128	0	0.145695	0.1025	0	0	0.0848716	0.00350278	0.0442132	0.0468795	0.167435	0.00214934	0.0494571	0.0768753	0	0	0.00707446
TCGA-RA-A741-01A-11R-A33Z-07	0.110722	0	0.128958	0.166557	0	0	0.0402643	0.0363221	0.0737576	0	0	0.0672378	0.010171	0.0296921	0.0610952	0.0828021	0.0512823	0.0158603	0.125278	0	0	0
TCGA-VS-A9U7-01A-11R-A42T-07	0.0251968	0	0.0129188	0.170095	0	0	0.040036	0.0942239	0.0906857	0	0.0109674	0.0686151	0	0.0911233	0.199865	0.113215	0.0579765	0.0137455	0.00150712	0	0	0.00982869
TCGA-IR-A3LH-01A-21R-A213-07	0.0535863	0	0.00855307	0.1662	0	0.02364	0.140707	0.0552402	0.0390846	0	0.0426362	0	0	0.168935	0.111478	0.138912	0.0191538	0	0.0206557	0	0	0.011219
TCGA-EK-A3GN-01A-11R-A213-07	0	0.022929	0	0.0144621	0	0.0683589	0	0.0285116	0.00231463	0	0.062238	0	0	0.231549	0.0545966	0	0.130563	0.160232	0	0.0935745	0.10339	0.0272806
TCGA-VS-A9UQ-01A-21R-A42T-07	0.222338	0	0.0843944	0.121025	0	0.186295	0	0.0255934	0.159775	0	0	0.0310365	0.0283958	0.0388486	0.01517	0.0208498	0	0.0186363	0.0435753	0	0	0.00406713
TCGA-Q1-A73R-01A-11R-A33Z-07	0.0590336	0	0.0161363	0.162418	0	0.127162	0	0.178423	0.0363521	0	0.00681234	0.0408232	0.00221984	0.0450773	0.105059	0.0774332	0.0164959	0.0788021	0.0477525	0	0	0
TCGA-MA-AA3X-01A-22R-A42S-07	0.0636172	0	0.019413	0.0565172	0	0	0	0.0526665	0.0530363	0	0.00550423	0	0	0.544944	0.0218561	0.0994773	0	0.0670912	0.0131327	0	0.00274382	0
TCGA-EA-A6QX-01A-12R-A33Z-07	0.0332483	0.0238617	0	0.126591	0	0.0436833	0.0298194	0	0.141305	0	0	0.109852	0.0107462	0.104384	0.0940399	0.0639867	0.000255398	0.0464595	0.156867	0	0.00691417	0.00798599
TCGA-VS-A94Y-01A-11R-A38B-07	0.0121698	0	0.000654142	0.057231	0	0.19678	0	0	0.0270164	0	0	0.100398	0	0.323274	0.0339406	0.0679721	0	0.025425	0	0.155139	0	0
TCGA-C5-A7XC-01A-11R-A38B-07	0.0207941	0	0.0682399	0.0517056	0	0.0709848	0.02452	0.0337847	0.0689196	0.0231043	0.0369881	0.109946	0	0.0828843	0.0323436	0.0422018	0.0858581	0.0780347	0.164892	0	0	0.0047978
TCGA-LP-A4AU-01A-32R-A32Y-07	0	0	0.0185333	0.281985	0	0	0.0974162	0.164158	0.0138509	0	0.0330538	0.00407278	0	0.0346926	0.0641689	0.0401063	0	0.169094	0.0333254	0	0.00833066	0.0372118
TCGA-C5-A8YT-01A-11R-A37O-07	0.016448	0	0.00054024	0.0878742	0	0.0342534	0	0.0116777	0.10138	0	0.332246	0.113413	0.00863197	0.0722954	0.00486666	0.0633191	0.0119644	0.00790019	0.125547	0	0	0.00764189
TCGA-VS-A953-01A-11R-A38B-07	0	0	0.00628248	0.278803	0	0	0.0663952	0.139601	0	0	0	0.0736659	0.00629779	0.052947	0.112549	0.0804037	0.0339573	0	0	0.145681	0	0.00341677
TCGA-EK-A2R9-01A-11R-A18M-07	0.000238746	0	0.00537911	0.259743	0	0	0.0538143	0.106342	0.0900219	0	0	0.0516014	0.00553102	0.0314935	0.155053	0.0418818	0.148295	0	0.050605	0	0	0
TCGA-EA-A3HQ-01A-11R-A213-07	0.0129544	0	0	0.135996	0	0.0748875	0.00973091	0.0610618	0.0724035	0	0	0.0477944	0.0357053	0.0258014	0.164372	0.0967177	0.19645	0	0.0535904	0	0.00723892	0.00529601
TCGA-EA-A410-01A-11R-A32Y-07	0.0401781	0	0.0105401	0.338951	0	0	0.0603178	0.0423242	0.047581	0	0.0282717	0.003713	0.00368185	0.285195	0.0924768	0.0466905	0	0	0	7.9e-05	0	0
TCGA-DS-A1OC-01A-11R-A14Y-07	0.0102057	0	0.0149741	0.189493	0	0	0.169789	0.0785858	0	0	0.0236441	0.0348367	0.010224	0.14837	0.118643	0.0919153	0.0175209	0	0.0843331	0	0	0.00746611
TCGA-C5-A1BF-01B-11R-A13Y-07	0	0	0.00745317	0.0881239	0	0.200848	0	0.0298576	0.0884315	0	0.0320317	0.115943	0.0728613	0.0606324	0.0393604	0.0643667	0.0216234	0.0560302	0	0.112728	0	0.0097092
TCGA-MY-A913-01A-11R-A37O-07	0.0199416	0.00464363	0.0202596	0.0876591	0	0.0906157	0.0578604	0.0650245	0.0482949	0	0.018412	0.0217666	0	0.210236	0.102858	0.12928	0	0.0888801	0	0	0.0152408	0.0190267
TCGA-MA-AA3W-01A-11R-A38B-07	0.0586887	0	0.0056095	0.333159	0	0	0.0402378	0.0786289	0.0975946	0	0	0.0582573	0	0.0318551	0.113067	0.041859	0.0836707	0.00754708	0.0498257	0	0	0
TCGA-VS-A952-01A-11R-A38B-07	0.0587059	0	0.0270477	0.0762678	0	0.327317	0	0.0347043	0.227014	0	0	0.0559173	0.0175387	0.0734756	0.0127322	0.0033637	0.0350182	0.0165782	0.0141807	0	0.00844343	0.0116957
TCGA-DS-A1OD-01A-11R-A14Y-07	0.0861631	0	0.00875416	0.318625	0	0.0639128	0.0382832	0.0904851	0.0878446	0	0	0.0899968	0.0194203	0.0152488	0.0683366	0.0261825	0.0241924	0	0.062555	0	0	0
TCGA-EK-A2PI-01A-11R-A18M-07	0.0165026	0	0.0183005	0.0465955	0	0	0	0.110806	0.128531	0	0.00139031	0.070951	0.0454464	0.0710243	0.0421591	0.0657256	0.180336	0.110198	0.0920343	0	0	0
TCGA-C5-A1M5-01A-11R-A13Y-07	0.136339	0	0.0265205	0.155847	0	0.0966014	0.0308873	0.0699338	0.113464	0	0	0.0290119	0.0134965	0.0531741	0.136537	0.0137372	0.0283611	0.0248286	0.0650033	0	0	0.00625841
TCGA-C5-A1MP-01A-11R-A14Y-07	0.0850907	0	0.0888085	0.122736	0	0.0978826	0	0.0321185	0.0710799	0	0	0.0788926	0.010875	0.0648188	0.0809465	0.0446634	0.133573	0	0.0831624	0	0	0.00535165
TCGA-JX-A3Q0-01A-11R-A32Y-07	0.0310722	0	0.0298812	0.211606	0	0.142271	0.0431408	0.100818	0.0732097	0	0.0103559	0	0.00767006	0.0675536	0.157929	0.0604981	0.00427903	0.035944	0.0152046	0	0	0.00856682
TCGA-EK-A2PL-01A-11R-A18M-07	0.00394651	0	0.00434078	0.2547	0	0.0180309	0.06933	0.160272	0.108478	0	0	0.0855964	0.0149979	0.0256552	0.0821331	0.0544215	0	0.0611157	0.0569824	0	0	0
TCGA-FU-A3TQ-01A-11R-A22U-07	0.0447725	0	0.0239445	0.0688202	0	0.158137	0	0.0766764	0.0828112	0	0	0.0384096	0.00210345	0.117747	0.0827416	0.0833519	0.0985103	0.0425142	0	0.0573357	0	0.0221243
TCGA-EK-A2R7-01A-11R-A18M-07	0.112302	0	0.121404	0.198441	0	0.0651604	0.0493641	0.0676164	0.101248	0	0	0.0248694	0.0139252	0.0347674	0.0784671	0.0597273	0.0170152	0.0111262	0.044566	0	0	0
TCGA-EK-A2PK-01A-11R-A18M-07	0	0	0.0967834	0.195084	0	0	7.67e-05	0.0789556	0.0736411	0	0	0.390189	0.00438263	0.0165634	0.0188131	0.0510949	0.0068709	0.0140615	0.0496795	0	0	0.0038046
TCGA-VS-A8EK-01A-12R-A37O-07	0	0	0.0640339	0.0661157	0	0.0295213	0.00597853	0.0586587	0.119673	0	0.0409446	0.0333167	0	0.083389	0.067257	0.142744	0.0111362	0.134369	0.0858561	0	0.0193502	0.0376557
TCGA-2W-A8YY-01A-11R-A37O-07	0.00836409	0.020873	0.00288805	0.0863972	0	0.142312	0	0.0426667	0.0749376	0	0	0.084654	0	0.253858	0.122757	0.129633	0.0169504	0	0.0137091	0	0	0
TCGA-EA-A50E-01A-21R-A26T-07	0.0152164	0	0.00351265	0.00341359	0	0.162822	0.0242136	0.0395316	0.0283214	0	0.0362245	0	0	0.295204	0.137061	0.17225	0.0212239	0	0	0.0528165	0.00441578	0.00377244
TCGA-EA-A5ZD-01A-11R-A28H-07	0	0	0.00136153	0.087171	0	0.0896321	0.0694359	0.0535489	0.0993907	0	0	0.0227242	0.0673591	0	0.147395	0.0900215	0.125857	0.032974	0.104214	0	0	0.00891503
TCGA-EK-A2H1-01A-11R-A180-07	0.0119995	0	0.021396	0.0452661	0	0.0976666	0.0409731	0.0301138	0.0223258	0	0	0.0528084	0	0.136503	0.13188	0.107624	0.00136586	0.022617	0	0.269266	0.00819476	0
TCGA-VS-AA62-01A-11R-A42T-07	0.0278819	0	0.0100306	0.239644	0	0.0442644	0.159628	0.109247	0.0570089	0	0.0269459	0	0.00671353	0.118304	0.10861	0.0634694	0.0232336	0	0	0.00501892	0	0
TCGA-MY-A5BD-01A-11R-A26T-07	0.147113	0	0.0194708	0.20311	0	0.0515818	0	0.220728	0.022927	0	0	0.059901	0	0.0130498	0.0369486	0.0161917	0.133336	0.0223709	0.0532707	0	0	0
TCGA-EX-A69L-01A-11R-A32P-07	0.00823676	0	0.0671706	0.326731	0	0	0.0518725	0.147564	0.0520968	0	0	0	0.00283414	0.0372468	0.133655	0.0632448	0.0542913	0.013699	0.0172178	0	0	0.0241404
TCGA-DS-A0VK-01A-21R-A10U-07	0.0343885	0	0	0.182635	0	0.0615153	0.0318691	0.110498	0.0218729	0	0	0	0	0.119923	0.183823	0.0915941	0.100291	0.00204553	0.0595453	0	0	0
TCGA-UC-A7PD-01A-11R-A352-07	0.00758174	0.00219867	0.0530301	0.0427854	0	0.255184	0	0	0.0830291	0	0.102543	0	0.00548246	0.190493	0.0990726	0.0228795	0	0.0494338	0	0.0770255	0.00926124	0
TCGA-EK-A3GM-01A-11R-A213-07	0	0.0160177	0.0211444	0.0550019	0	0.222031	0	0.0135513	0.179911	0	0	0.204767	0.00217643	0.0753881	0.044216	0.0323665	0	0.0715473	0	0.0445592	0.0173227	0
TCGA-VS-A8QF-01A-21R-A37O-07	0.00152331	0.0199012	0.0127333	0.108049	0	0.0597351	0	0.092681	0.0771227	0.0209972	0	0.0624953	0.000743185	0.0944449	0.153198	0.153387	0.0218542	0.0489905	0.0705217	0	0	0.00162285
TCGA-EK-A2RK-01A-11R-A18M-07	0.0103335	0	0.00896606	0.213742	0	0	0.0211551	0.0933068	0.100544	0.0525536	0	0.0419083	0	0.0198148	0.157379	0.0744262	0.113055	0.0184206	0.0743951	0	0	0
TCGA-C5-A1M6-01A-11R-A13Y-07	0.256602	0	0.0524145	0.030625	0	0	0	0.029296	0.0271019	0	0.0269354	0	0	0.465217	0.00133789	0	0	0.0565475	0	0.0510954	0.00282804	0
TCGA-JW-A5VG-01A-11R-A28H-07	0.00677942	0	0.0100291	0.198735	0	0.0584035	0.0006429	0.0333235	0.0372429	0	0.0699501	0.137822	0.0191567	0.059924	0.115492	0.139311	0.00584036	0.0233449	0.0840038	0	0	0
TCGA-VS-A8EI-01A-11R-A37O-07	0	0.000504342	0.0400031	0.280828	0	0.102591	0.0444485	0.0624745	0.0803529	0	0	0.0307437	0	0.0610788	0.178621	0.041404	0.0136191	0.00384993	0.0594813	0	0	0
TCGA-VS-A9UT-01A-11R-A42T-07	0.0382776	0	0.0127223	0.291634	0	0	0.0731843	0.0941134	0.0509772	0	0	0.0351902	0.0126572	0.162573	0.0964257	0.112898	0.0147532	0	0	0	0	0.00459325
TCGA-Q1-A5R1-01A-11R-A28H-07	0.219113	0	0.125057	0.0721546	0	0.190836	0	0.0528072	0.0635063	0	0	0.038627	0.0104583	0.0190725	0.0336967	0.0423811	0.0389842	0.0439821	0.0493233	0	0	0
TCGA-VS-A8EG-01A-11R-A36F-07	0.0247861	0	0.0558877	0.145891	0	0.180567	0	0.0366	0.172376	0	0	0.0178072	0.00390704	0.0222123	0.0342567	0.0550168	0.0427003	0.140198	0.0517565	0	0	0.0160372
TCGA-DS-A0VM-01A-11R-A10U-07	0.0357754	0	0.0192926	0.0662518	0	0	0.093046	0.056267	0.0564467	0	0.00578051	0.0777843	0.0293942	0.038853	0.0842937	0.129131	0.0619849	0.175298	0.0704015	0	0	0
TCGA-FU-A57G-01A-11R-A26T-07	0.0711908	0	0.00234658	0	0	0.267813	0	0.0839278	0	0	0	0.0212854	0	0.29928	0.0771085	0.104615	0.00225588	0.0188106	0	0.0252534	0	0.0261138
TCGA-EA-A4BA-01A-21R-A26T-07	0	0.0264683	0	0.0270378	0	0.235474	0	0.0693062	0.0171651	0	0	0.0548477	0	0.454475	0.00198332	0.0558014	0	0.0130032	0.0444379	0	0	0
TCGA-DS-A0VN-01A-21R-A10U-07	0.0198699	0	0.00536895	0.315338	0	0	0.168525	0.0699281	0	0	0.0142383	0.0558745	0.0129221	0.0663948	0.114029	0.0851252	0.0367264	0.00517998	0.0218698	0	0	0.00860956
TCGA-PN-A8MA-01A-11R-A36F-07	0.0790526	0	0.0180489	0.317669	0	0	0.0934152	0.139	0.0288693	0	0.0156655	0	0.00338572	0.0540416	0.0972787	0.0766557	0.0732791	0	0.00363867	0	0	0
TCGA-DG-A2KK-01A-11R-A180-07	0.0332604	0	0.00979662	0.183912	0	0.227223	0	0.120115	0.0243378	0	0	0.0176501	0	0.0907709	0.112521	0.0881014	0.0350065	0.0298307	0.00700255	0	0	0.0204716
TCGA-FU-A5XV-01A-11R-A28H-07	0.173004	0	0.0815047	0.0647841	0	0.184122	0.0741996	0.0628162	0.0154548	0	0	0.0282404	0.0126645	0.0911985	0.0279749	0.0185148	0.0552683	0.0300232	0.0748998	0	0	0.00533005
TCGA-C5-A1MF-01A-11R-A13Y-07	0.00201717	0.024979	0.0793272	0.153188	0	0	0.128263	0.0606759	0.115944	0.155311	0	0.00260704	0	0.0902735	0.0509197	0.049777	0.0016414	0.034469	0.0431587	0	0	0.00744733
TCGA-VS-A9UI-01A-11R-A42T-07	0.0210599	0	0.0148305	0.187415	0	0	0.0534627	0.0763159	0.133622	0	0.0260727	0.0286995	0.00890023	0.070146	0.209424	0.0513797	0.0393475	0	0.0518103	0	0	0.0275139
TCGA-EK-A2RJ-01A-11R-A18M-07	0	0	0.0173545	0.400082	0	0	0.0729576	0.0881089	0.0470686	0	0.0443978	0.0197531	0	0.0850308	0.0865654	0.065247	0	0.0313949	0	0.0290068	0	0.0130326
TCGA-C5-A8XK-01A-11R-A37O-07	0	0	0.0138953	0.128924	0	0.0240662	0.0215155	0.0683871	0.0793223	0	0.0297255	0.0160301	0	0.258112	0.0955803	0.164341	0	0.0241478	0	0.0317258	0	0.0442265
TCGA-C5-A8ZZ-01A-11R-A37O-07	0.0727823	0	0.0231333	0.0582092	0	0.17503	0.0370108	0.0657148	0.0648617	0	0.0103748	0	0	0.229095	0.044669	0.101172	0.00978361	0	0.101805	0.00192712	0	0.00443034
TCGA-VS-A9UZ-01A-11R-A42T-07	0.225615	0	0.177037	0.0787511	0	0.0940265	0.0171286	0.0553693	0.0861505	0	0.00848472	0.0170273	0.0131951	0.103225	0.0750781	0.0299465	0.00416861	0.0147966	0	0	0	0
TCGA-R2-A69V-01A-11R-A32P-07	0.0501872	0	0.00243304	0.25876	0	0	0.127742	0.0733688	0.0295121	0.00530525	0	0.0243855	0.0049334	0.0604639	0.127419	0.0908346	0.0700858	0	0.0648597	0	0	0.00971042
TCGA-C5-A7CH-01A-11R-A33Z-07	0.0124956	0	0.0100378	0.050147	0	0.0336443	0.028486	0.0746418	0.0354152	0	0	0.0136441	0	0.427302	0.0605989	0.0902265	0.0106575	0.0803648	0	0.06253	0	0.00980882
TCGA-C5-A1BM-01A-11R-A13Y-07	0	0.00608421	0.0606072	0.0655916	0	0.0662319	0.0343393	0.107783	0.0305324	0.0113308	0	0.0171749	0.0167873	0.0431908	0.241957	0.0708175	0.152947	0.00425881	0.0639231	0	0	0.00644391
TCGA-C5-A2LS-01A-22R-A22U-07	0.140502	0	0.0667978	0.087899	0	0.199931	0	0.0524653	0.041859	0	0	0.0251525	0.0124386	0.0473116	0.0312604	0	0.0108515	0.173078	0	0.102354	0.0010961	0.00700292
TCGA-IR-A3L7-01A-21R-A213-07	0.0129743	0	0.0138331	0.126033	0	0.192517	0	0.0201067	0.089866	0	0	0.0552312	0.0537179	0.0295324	0.0117194	0.0984822	0.0808011	0.161561	0.0536247	0	0	0
TCGA-C5-A8XH-01A-11R-A37O-07	0.0183892	0	0.00120491	0.140662	0	0.0553472	0.0318559	0.0510788	0.026583	0	0	0.0893764	0	0.182268	0.201313	0.0920271	0.0303483	0	0.0795455	0	0	0
TCGA-VS-A9V1-01A-11R-A42T-07	0.159965	0	0.159102	0.0862264	0	0.0568846	0	0.011309	0.0417113	0	0.0743687	0	0	0.0218512	0.00769628	0	0	0.0159215	0	0.0914414	0	0.273523
TCGA-VS-A9UD-01A-11R-A42T-07	0.0190503	0	0.0038752	0.230255	0	0	0.164497	0.0772764	0.0457313	0	0.0207618	0.0225227	0	0.0607606	0.125018	0.109098	0.0281882	0.0185437	0.0744229	0	0	0
TCGA-C5-A1MN-01A-11R-A14Y-07	0.00501958	0	0.00262907	0.102984	0	0.0380354	0.0186173	0.0272625	0	0	0.00638193	0.0370094	0	0.463539	0.0824202	0.0403868	0.0119501	0.0687906	0	0.0781448	0.00736819	0.009461
TCGA-IR-A3LI-01A-11R-A32Y-07	0	0.0010866	0	0.174465	0	0	0.00259433	0.0229836	0.0724948	0	0	0.0799318	0.051992	0.0917536	0	0.0758811	0	0.327768	0	0	0.0850475	0.0140014
TCGA-C5-A8XJ-01A-11R-A37O-07	0.12521	0	0.126238	0.18369	0	0.102437	0.0150858	0.126489	0.0477021	0	0	0.0403757	0.00324382	0.0325833	0.0529555	0.0483492	0.0763084	0	0.0156031	0	0	0.00372839
TCGA-VS-A954-01A-11R-A38B-07	0	0.0063403	0.0928522	0.180857	0	0	0.0348867	0.131396	0.113441	0	0	0.0384944	0	0.073445	0.130589	0.120527	0.00626958	0.0284922	0.04241	0	0	0
TCGA-EK-A2PG-01A-11R-A18M-07	0.0370485	0	0.0114141	0.144847	0	0.117116	0.022629	0.232113	0.0503696	0	0	0.113922	0.0158029	0	0.0209593	0.0800263	0.0576826	0.0569821	0	0.0361179	0	0.0029698
TCGA-FU-A23K-01A-11R-A16R-07	0.0460247	0	0.136581	0.155121	0	0	0.112144	0.117185	0.0477568	0.0339586	0	0.0399068	0	0.0469848	0.0830357	0.0811166	0.0279495	0.00281571	0.0689181	0	0	0.000501464
TCGA-C5-A2LV-01A-11R-A18M-07	0.0163661	0	0.00574784	0.110126	0	0.122572	0.0543476	0.0743271	0.0605074	0	0.0397724	0	0.000394172	0.260303	0.0590622	0.110753	0.0600008	0	0.0193519	0	0.00520169	0.0011669
TCGA-DS-A3LQ-01A-21R-A21T-07	0.14565	0	0.0870749	0.0617605	0	0.00880082	0.0489164	0.0307108	0.0328028	0	0	0.00376968	0	0.183293	0.0889842	0.237033	0.0285069	0	0.0385438	0	0.000700383	0.00345334
TCGA-C5-A1BL-01A-11R-A13Y-07	0.0629392	0	0.0115183	0.304969	0	0	0.0773914	0.0604878	0.0495024	0	0	0.0219422	0	0.141792	0.118018	0.0791369	0.0225086	0.0172545	0.0325398	0	0	0
TCGA-EK-A2RA-01A-11R-A18M-07	0.0329757	0	0.00408732	0.139978	0	0.0685071	0.0149458	0.148772	0.0456038	0.0416349	0	0.109452	0.00660452	0.0132238	0.180996	0.00374529	0.0797728	0.00808734	0.0994672	0	0.00214539	0
TCGA-IR-A3LA-01A-11R-A22U-07	0.0364979	0	0.00278471	0.140776	0	0.214439	0.00670087	0.0324285	0.119944	0	0	0.0394395	0.0241674	0.105159	0.0576403	0.11974	0.0147844	0	0.0683192	0	0.0171794	0
TCGA-C5-A7CJ-01A-11R-A32P-07	0.0481552	0	0.0105047	0.123331	0	0.246802	0.017654	0.0281185	0.0517065	0	0.0222321	0.027802	0.00984981	0.0635788	0.0676995	0.0441507	0.0934286	0.0528073	0	0.0698744	0	0.0223051
TCGA-BI-A0VS-01A-11R-A10U-07	0.173016	0	0.0649021	0.0953239	0	0.025006	0.133077	0	0.0230747	0	0.0260641	0	0	0.221262	0.0903141	0.0875676	0.0217158	0	0.0149987	0	0.0236783	0
TCGA-EA-A44S-01A-12R-A26T-07	0.0135116	0	0.0139649	0.208912	0	0	0.014864	0.0846445	0.0953275	0.0258619	0	0.062757	0	0.208263	0.0495389	0.104362	0.0611084	0	0.0568847	0	0	0
TCGA-C5-A901-01A-11R-A37O-07	0.0636161	0	0.042609	0.017279	0	0.126029	0.138377	0.0203007	0.073917	0	0.0523288	0	0.00345891	0.247911	0.0266812	0.0236296	0.0401973	0.090805	0	0.00785757	0.0185522	0.00645036
TCGA-VS-A9UL-01A-11R-A42T-07	0.0534193	0.0256877	0.0291553	0.169932	0	0.021394	0	0.109157	0.0872379	0	0	0.0753812	0.013175	0.130991	0.204662	0.0161838	0	0.00239716	0.0612267	0	0	0
TCGA-EK-A2R8-01A-21R-A18M-07	0.061715	0	0.0143603	0.181179	0	0.073497	0.163453	0.0667434	0.0139022	0	0.0115978	0.0365514	0	0.0999007	0.198045	0	0.000684576	0.00217222	0.0405963	0	0	0.0356023
Total	16.476	0.772029	10.4869	47.7139	0	22.6404	13.5599	23.1663	20.2954	1.29732	4.31467	14.5718	2.84688	34.27	26.0442	21.9531	12.7092	12.851	12.7418	6.39936	1.0414	2.84847	309
	309	309	309	309	309	309	309	309	309	309	309	309	309	309	309	309	309	309	309	309	309	309		309
Ratio	0.0533205	0.00249847	0.0339383	0.154414	0	0.0732698	0.0438832	0.0749718	0.0656809	0.00419844	0.0139633	0.0471581	0.00921319	0.110906	0.0842854	0.0710456	0.0411301	0.0415889	0.0412355	0.0207099	0.00337022	0.00921835
